# Supplementary material for: One Health at Risk: Plasmid-Mediated Spread of mcr-1 Across Clinical, Agricultural, and Environmental Ecosystems
Source: Antibiotics (Basel). 2025 May 15;14(5):506. doi: 10.3390/antibiotics14050506 (PMC12108367; doi:10.3390/antibiotics14050506)
Supplement: Supplementary file 1 [file antibiotics-14-00506-s001.zip]

Archive with 1 entries (1 files):
- antibiotics-3598466-supplementary.pdf
